# Supplementary material for: A Complete Telomere‐To‐Telomere Assembly of Plectropomus leopardus and Phylogenomic Insights Into Perciformes
Source: Evol Appl. 2026 Jul 9;19(7):e70296. doi: 10.1111/eva.70296 (PMC13351114; doi:10.1111/eva.70296)
Supplement: Supplementary file 6 — Supplementary File 2. Genomic data resources and BUSCO‐based annotation statistics for phylogenomics analysis. [file EVA-19-e70296-s004.xlsx]

## Sheet: Genome_annotation
			Supplementary_file 2: Genomic data resources and BUSCO-based annotation statistics for phylogenomics analysis
	Order	Family	Species	Genome_source	annotation_BUSCO	Genome_source	Annotation Source	Other processes in this Study
1	Pleuronectiformes	Pleuronectidae	Paralichthys olivaceus	GCF_024713975.1_ASM2471397v2	C:99.4%[S:98.4%,D:1.0%],F:0.1%,M:0.5%,n:3640	GCF_024713975.1_ASM2471397v2	Public annotation
2	Pleuronectiformes	Pleuronectidae	Pleuronectes platessa	GCF_947347685.1_fPlePla1.1	C:98.5%[S:96.9%,D:1.6%],F:0.3%,M:1.3%,n:3640	GCF_947347685.1_fPlePla1.1	Public annotation
3	Pempheriformes	Pempheridae	Pempheris klunzingeri	GCF_042242105.1_fPemKlu1.hap1	C:99.0%[S:97.5%,D:1.5%],F:0.2%,M:0.8%,n:3640	GCF_042242105.1_fPemKlu1.hap1	Public annotation
4	Labriformes	Labridae	Semicossyphus pulcher	GCF_022749685.1_fSemPul1.0.p	C:99.0%[S:97.8%,D:1.1%],F:0.2%,M:0.9%,n:3640	GCF_022749685.1_fSemPul1.0.p	Public annotation
5	Chaetodontiformes	Chaetodontidae	Chelmon rostratus	GCF_017976325.1_fCheRos1.pri	C:99.2%[S:98.2%,D:1.0%],F:0.2%,M:0.6%,n:3640	GCF_017976325.1_fCheRos1.pri	Public annotation
6	Spariformes	Sparidae	Sparus aurata	GCF_900880675.1_fSpaAur1.1	C:99.0%[S:97.4%,D:1.5%],F:0.2%,M:0.8%,n:3640	GCF_900880675.1_fSpaAur1.1	Public annotation
7	Tetraodontiformes	Tetraodontidae	Takifugu rubripes	GCF_901000725.2_fTakRub1.2	C:97.9%[S:93.9%,D:4.0%],F:0.3%,M:1.8%,n:3640	GCF_901000725.2_fTakRub1.2	Public annotation
8	Lophiiformes	Antennariidae	Antennarius striatus	GCF_040054535.1_ASM4005453v1	C:98.7%[S:96.9%,D:1.9%],F:0.3%,M:1.0%,n:3640	GCF_040054535.1_ASM4005453v1	Public annotation
9	Perciformes	Anthiadidae	Anthias anthias	GCA_964269795.2_fAntAnt1.2	C:94.6%[S:93.4%,D:1.3%],F:2.3%,M:3.0%,n:3640	GCA_964269795.2_fAntAnt1.2	Re-annotation in this study
10	Perciformes	Anthiadidae	Anthias nicholsi	GCA_051175865.1_fAntNic1_a1.1	C:95.1%[S:93.8%,D:1.3%],F:2.7%,M:2.3%,n:3640	GCA_051175865.1_fAntNic1_a1.1	Re-annotation in this study
11	Perciformes	Epinephelidae	Plectropomus leopardus	This study	C:98.0%[S:96.8%,D:1.1%],F:1.0%,M:1.0%,n:3640	This study	Annotation
12	Perciformes	Epinephelidae	Cephalopholis sonnerati	Gap-free telomere-to-telomere haplotype assembly of the tomato hind (Cephalopholis sonnerati)	C:94.9%[S:93.2%,D:1.7%],F:1.1%,M:4.0%,n:3640	Gap-free telomere-to-telomere haplotype assembly of the tomato hind (Cephalopholis sonnerati)	Public annotation
13	Perciformes	Epinephelidae	Epinephelus awoara	Chromosome-level genome assembly and annotation of the yellow grouper, Epinephelus awoara	C:96.8%[S:94.7%,D:2.1%],F:0.4%,M:2.8%,n:3640	Chromosome-level genome assembly and annotation of the yellow grouper, Epinephelus awoara	Public annotation
14	Perciformes	Epinephelidae	Epinephelus rankini	GCA_048129235.1_fEpiMut1.hap1.cur.20240206	C:97.9%[S:96.6%,D:1.3%],F:1.2%,M:0.9%,n:3640	GCA_048129235.1_fEpiMut1.hap1.cur.20240206	Re-annotation in this study
15	Perciformes	Epinephelidae	Epinephelus tukula	GCA_021130775.1_ASM2113077v1	C:97.7%[S:95.8%,D:1.9%],F:1.2%,M:1.0%,n:3640	GCA_021130775.1_ASM2113077v1	Re-annotation in this study
16	Perciformes	Epinephelidae	Epinephelus lanceolatus	GCA_041903045.1_ASM4190304v1	C:97.3%[S:96.2%,D:1.2%],F:0.7%,M:2.0%,n:3640	GCA_041903045.1_ASM4190304v1	Public annotation
17	Perciformes	Epinephelidae	Epinephelus fuscoguttatus	GCF_011397635.1_E.fuscoguttatus.final_Chr_v1	C:99.1%[S:98.0%,D:1.1%],F:0.2%,M:0.7%,n:3640	GCF_011397635.1_E.fuscoguttatus.final_Chr_v1	Public annotation
18	Perciformes	Epinephelidae	Epinephelus polyphekadion	GCA_041411175.1_OUC_Epol_1.0	C:97.4%[S:95.4%,D:2.0%],F:1.4%,M:1.2%,n:3640	GCA_041411175.1_OUC_Epol_1.0	Re-annotation in this study
19	Perciformes	Epinephelidae	Epinephelus corallicola	Chromosome-level genome assembly of the coral grouper, Epinephelus corallicola and its evolutionary insights into Eupercaria	C:98.1%[S:96.7%,D:1.3%],F:0.8%,M:1.1%,n:3640	Chromosome-level genome assembly of the coral grouper, Epinephelus corallicola and its evolutionary insights into Eupercaria	Public annotation
20	Perciformes	Epinephelidae	Epinephelus altivelis	GCA_013133815.1_SYSU_Calt_1.1	C:96.0%[S:95.0%,D:1.0%],F:1.3%,M:2.7%,n:3640	GCA_013133815.1_SYSU_Calt_1.1	Re-annotation in this study
21	Perciformes	Serranidae	Centropristis striata	GCF_030273125.1_C.striata_1.0	C:99.2%[S:98.1%,D:1.1%],F:0.1%,M:0.6%,n:3640	GCF_030273125.1_C.striata_1.0	Public annotation
22	Perciformes	Serranidae	Serranus cabrilla	GCA_965643205.1_fSerCab1.1	C:94.5%[S:93.5%,D:1.0%],F:2.0%,M:3.5%,n:3640	GCA_965643205.1_fSerCab1.1	Re-annotation in this study
23	Perciformes	Serranidae	Hypoplectrus nigricans	GCA_964304555.1_HypNig1.2	C:98.3%[S:96.4%,D:1.9%],F:0.7%,M:0.9%,n:3640	GCA_964304555.1_HypNig1.2	Re-annotation in this study
24	Perciformes	Serranidae	Hypoplectrus unicolor	GCA_964304545.1_HypUni1.2	C:98.2%[S:97.0%,D:1.3%],F:0.6%,M:1.2%,n:3640	GCA_964304545.1_HypUni1.2	Re-annotation in this study
25	Perciformes	Trachinidae	Echiichthys vipera	GCA_963691815.1_fEchVip8.1	C:97.8%[S:96.4%,D:1.4%],F:0.8%,M:1.4%,n:3640	GCA_963691815.1_fEchVip8.1	Re-annotation in this study
26	Perciformes	Percidae	Etheostoma cragini	GCF_0131037351_CSU_Ecrag_10	C:95.9%[S:95.0%,D:0.9%],F:1.3%,M:2.9%,n:3640	GCF_0131037351_CSU_Ecrag_10	Public annotation
27	Perciformes	Percidae	Gymnocephalus cernua	GCA_023631565.1_fGymCer.pri	C:97.4%[S:96.2%,D:1.1%],F:1.2%,M:1.4%,n:3640	GCA_023631565.1_fGymCer.pri	Re-annotation in this study
28	Perciformes	Percidae	Perca fluviatilis	GCF_0100154451_GENO_Pfluv_10	C:97.2%[S:96.2%,D:1.0%],F:1.0%,M:1.8%,n:3640	GCF_0100154451_GENO_Pfluv_10	Public annotation
29	Perciformes	Percidae	Zingel zingel	GCA_023566125.1_ASM2356612v1	C:97.3%[S:96.2%,D:1.1%],F:1.5%,M:1.2%,n:3640	GCA_023566125.1_ASM2356612v1	Re-annotation in this study
30	Perciformes	Percidae	Sander lucioperca	GCF_0083151152_SLUC_FBN_12	C:99.2%[S:98.0%,D:1.1%],F:0.2%,M:0.6%,n:3640	GCF_0083151152_SLUC_FBN_12	Public annotation
31	Perciformes	Bovichtidae	Cottoperca gobio	GCF_9006344151_fCotGob31	C:94.7%[S:92.8%,D:1.9%],F:0.8%,M:4.5%,n:3640	GCF_9006344151_fCotGob31	Public annotation
32	Perciformes	Eleginopidae	Eleginops maclovinus	GCF_0363245051_JC_Emac_rtc_rv5	C:98.3%[S:97.5%,D:0.8%],F:0.2%,M:1.4%,n:3640	GCF_0363245051_JC_Emac_rtc_rv5	Public annotation
33	Perciformes	Nototheniidae	Dissostichus eleginoides	GCA_031216635.1_KU_De_1.0	C:84.2%[S:81.4%,D:2.8%],F:5.9%,M:9.8%,n:3640	GCA_031216635.1_KU_De_1.0	Public annotation
34	Perciformes	Nototheniidae	Pagothenia borchgrevinki	GCA_044885175.1_PborFfbFv9	C:87.6%[S:86.0%,D:1.6%],F:1.6%,M:10.8%,n:3640	GCA_044885175.1_PborFfbFv9	Public annotation
35	Perciformes	Nototheniidae	Trematomus bernacchii	GCF_902827165.1_fTreBer1.1	C:97.9%[S:96.3%,D:1.6%],F:0.5%,M:1.5%,n:3640	GCF_902827165.1_fTreBer1.1	Public annotation
36	Perciformes	Artedidraconidae	Pogonophryne albipinna	GCA_028583405.1_KU_S6	C:86.5%[S:82.9%,D:3.6%],F:3.4%,M:10.1%,n:3640	GCA_028583405.1_KU_S6	Public annotation
37	Perciformes	Bathydraconidae	Gymnodraco acuticeps	GCF_902827175.1_fGymAcu1.1	C:93.8%[S:92.3%,D:1.5%],F:1.5%,M:4.7%,n:3640	GCF_902827175.1_fGymAcu1.1	Public annotation
38	Perciformes	Channichthyidae	Pseudochaenichthys georgianus	GCF_902827115.2_fPseGeo1.2	C:94.8%[S:93.0%,D:1.8%],F:1.4%,M:3.8%,n:3640	GCF_902827115.2_fPseGeo1.2	Public annotation
39	Perciformes	Channichthyidae	Champsocephalus gunnari	GCA_036324595.1_JC_Cgun_ftc_fv8	C:89.9%[S:88.1%,D:1.8%],F:2.9%,M:7.1%,n:3640	GCA_036324595.1_JC_Cgun_ftc_fv8	Public annotation
40	Perciformes	Synanceiidae	Synanceia verrucosa	GCA_029721515.1_BGI_Synver_1.0	C:96.6%[S:95.3%,D:1.3%],F:0.9%,M:2.4%,n:3640	GCA_029721515.1_BGI_Synver_1.0	Re-annotation in this study
41	Perciformes	Tetrarogidae	Hypodytes rubripinnis	Re-purge of GCA_043172655.1_CNU_Prub_1.0	C:95.2%[S:92.7%,D:2.6%],F:2.5%,M:2.3%,n:3640	Re-purged of GCA_043172655.1_CNU_Prub_1.0	Re-annotation in this study	Re-purged
42	Perciformes	Scorpaenidae	Pterois miles	GCA_947000775.1_pmiles_assembly_v2022	C:96.0%[S:94.5%,D:1.5%],F:2.8%,M:1.2%,n:3640	GCA_947000775.1_pmiles_assembly_v2022	Re-annotation in this study
43	Perciformes	Scorpaenidae	Pontinus rathbuni	GCA_047676105.1_fPonRat1_p1.1	C:95.0%[S:93.7%,D:1.4%],F:2.5%,M:2.5%,n:3640	GCA_047676105.1_fPonRat1_p1.1	Re-annotation in this study
44	Perciformes	Sebastidae	Sebastes umbrosus	GCF_015220745.1_fSebUmb1.pri	C:98.6%[S:97.4%,D:1.3%],F:0.1%,M:1.3%,n:3640	GCF_015220745.1_fSebUmb1.pri	Public annotation
45	Perciformes	Sebastidae	Sebastes fasciatus	GCF_043250625.1_fSebFas1.pri	C:99.4%[S:98.0%,D:1.4%],F:0.1%,M:0.5%,n:3640	GCF_043250625.1_fSebFas1.pri	Public annotation
46	Perciformes	Triglidae	Eutrigla gurnardus	GCA_963514095.1_fEutGur1.1	C:97.2%[S:96.3%,D:1.0%],F:1.6%,M:1.2%,n:3640	GCA_963514095.1_fEutGur1.1	Re-annotation in this study
47	Perciformes	Triglidae	Chelidonichthys spinosus	GCA_0298530151_ASM2985301v1	C:96.5%[S:95.3%,D:1.2%],F:1.5%,M:2.1%,n:3640	GCA_0298530151_ASM2985301v1	Public annotation
48	Perciformes	Anoplopomatidae	Anoplopoma fimbria	GCF_027596085.1_Afim_UVic_2022	C:98.8%[S:97.3%,D:1.5%],F:0.3%,M:0.9%,n:3640	GCF_027596085.1_Afim_UVic_2022	Public annotation
49	Perciformes	Hexagrammidae	Hexagrammos otakii	GCA_043790635.1_ASM4379063v1	C:95.9%[S:94.4%,D:1.5%],F:2.2%,M:2.0%,n:3640	GCA_043790635.1_ASM4379063v1	Re-annotation in this study
50	Perciformes	Hexagrammidae	Ophiodon elongatus	GCA_016806645.1_NWFSC_Oelon_r3.mflye	C:95.9%[S:94.5%,D:1.4%],F:1.8%,M:2.3%,n:3640	GCA_016806645.1_NWFSC_Oelon_r3.mflye	Re-annotation in this study
51	Perciformes	Cyclopteridae	Cyclopterus lumpus	GCF_0097695451_fCycLum1pri	C:96.6%[S:95.7%,D:1.0%],F:0.7%,M:2.7%,n:3640	GCF_0097695451_fCycLum1pri	Public annotation
52	Perciformes	Liparidae	Liparis tanakae	GCA_036178185.1_Tanakav1	C:96.2%[S:95.3%,D:0.9%],F:1.5%,M:2.2%,n:3640	GCA_036178185.1_Tanakav1	Re-annotation in this study
53	Perciformes	Liparidae	Pseudoliparis swirei	GCF_029220125.1_NWPU_hadal_v1	C:95.7%[S:93.9%,D:1.8%],F:1.0%,M:3.3%,n:3640	GCF_029220125.1_NWPU_hadal_v1	Public annotation
54	Perciformes	Agonidae	Aspidophoroides monopterygius	Re-assembly in this study with SRA (SRR31043648)	C:98.1%[S:96.6%,D:1.5%],F:0.9%,M:1.0%,n:3640	Re-assembly in this study with SRA (SRR31043648)	Re-annotation in this study	Re-assemble
55	Perciformes	Cottidae	Cottus gobio	GCA_023566465.1_ASM2356646v1	C:97.5%[S:96.3%,D:1.2%],F:1.3%,M:1.2%,n:3640	GCA_023566465.1_ASM2356646v1	Re-annotation in this study
56	Perciformes	Cottidae	Taurulus bubalis	GCA_910589615.1_fTauBub2.1	C:96.5%[S:95.1%,D:1.3%],F:2.1%,M:1.4%,n:3640	GCA_910589615.1_fTauBub2.1	Re-annotation in this study
57	Perciformes	Cottidae	Clinocottus analis	GCF_023055335.1_fCliAna1.0.p	C:98.5%[S:96.9%,D:1.6%],F:0.2%,M:1.3%,n:3640	GCF_023055335.1_fCliAna1.0.p	Public annotation
58	Perciformes	Gasterosteidae	Gasterosteus aculeatus	GCF_0169208451_GAculeatus_UGA_version5	C:97.4%[S:94.5%,D:2.9%],F:0.8%,M:1.8%,n:3640	GCF_0169208451_GAculeatus_UGA_version5	Public annotation
59	Perciformes	Gasterosteidae	Pungitius pungitius	GCF_9493163451_fPunPun21	C:98.4%[S:97.4%,D:1.0%],F:0.4%,M:1.2%,n:3640	GCF_9493163451_fPunPun21	Public annotation
60	Perciformes	Gasterosteidae	Apeltes quadracus	GCA_048569185.1_Unibe_ApeQuad_male_1.0	C:97.1%[S:92.4%,D:4.6%],F:1.7%,M:1.2%,n:3640	GCA_048569185.1_Unibe_ApeQuad_male_1.0	Re-annotation in this study
61	Perciformes	Gasterosteidae	Spinachia spinachia	GCA_048126635.1_SpiSpi1_v1.hap1	C:96.0%[S:94.8%,D:1.2%],F:2.0%,M:2.0%,n:3640	GCA_048126635.1_SpiSpi1_v1.hap1	Re-annotation in this study
62	Perciformes	Bathymasteridae	Bathymaster signatus	GCA_050575475.1_ASM5057547v1	C:97.8%[S:95.7%,D:2.1%],F:0.9%,M:1.3%,n:3640	GCA_050575475.1_ASM5057547v1	Re-annotation in this study
63	Perciformes	Stichaeidae	Cebidichthys violaceus	GCF_023349555.1_fCebVio1.0.p	C:94.1%[S:92.2%,D:1.9%],F:0.8%,M:5.1%,n:3640	GCF_023349555.1_fCebVio1.0.p	Public annotation
64	Perciformes	Stichaeidae	Anoplarchus purpurescens	GCA_041002825.1_ASM4100282v1	C:93.6%[S:91.9%,D:1.7%],F:3.4%,M:3.0%,n:3640	GCA_041002825.1_ASM4100282v1	Re-annotation in this study
65	Perciformes	Pholidae	Pholis gunnellus	GCA_910591455.2_fPhoGun1.2	C:98.0%[S:97.0%,D:1.0%],F:1.0%,M:1.0%,n:3640	GCA_910591455.2_fPhoGun1.2	Re-annotation in this study
66	Perciformes	Anarhichadidae	Anarhichas minor	GCA_050575085.1_ASM5057508v1	C:96.5%[S:95.1%,D:1.4%],F:1.8%,M:1.7%,n:3640	GCA_050575085.1_ASM5057508v1	Re-annotation in this study
67	Perciformes	Anarhichadidae	Anarhichas lupus	GCA_050578055.1_ASM5057805v1	C:96.6%[S:95.3%,D:1.3%],F:1.8%,M:1.6%,n:3640	GCA_050578055.1_ASM5057805v1	Re-annotation in this study
68	Perciformes	Zoarcidae	Zoarces viviparus	GCA_040110945.1_Zoavi_1_2	C:98.1%[S:95.1%,D:3.1%],F:0.4%,M:1.5%,n:3640	GCA_040110945.1_Zoavi_1_2	Public annotation
69	Perciformes	Zoarcidae	Melanostigma gelatinosum	GCA_949748355.1_fMelGel1.1	C:97.4%[S:95.5%,D:1.9%],F:1.1%,M:1.5%,n:3640	GCA_949748355.1_fMelGel1.1	Re-annotation in this study
70	Perciformes	Zoarcidae	Lycodes pallidus	Chromosome-level genome assembly of an Arctic fish species pale eelpout (Lycodes pallidus)	C:94.4%[S:90.3%,D:4.1%],F:0.6%,M:5.0%,n:3640	Chromosome-level genome assembly of an Arctic fish species pale eelpout (Lycodes pallidus)	Public annotation
