# Supplementary material for: A Complete Telomere‐To‐Telomere Assembly of Plectropomus leopardus and Phylogenomic Insights Into Perciformes
Source: Evol Appl. 2026 Jul 9;19(7):e70296. doi: 10.1111/eva.70296 (PMC13351114; doi:10.1111/eva.70296)
Supplement: Supplementary file 7 — Supplementary File 3. Composition of TE subtype in grouper genomes. [file EVA-19-e70296-s001.xlsx]

## Sheet: Sheet1
Supplementary_file 3 Composition of TE subtype in grouper genomes
Subtype of TE	P. leopardus	C. sonnerati	E. corallicola
Unknown	140630225	153335635	149168652
LTR/unknown	69055868	62768621	82964461
DNA/hAT-Ac	27308276	37944712	37810286
DNA	16359137	31607932	37662854
LINE/L2	11491144	18837364	23736970
LTR/Gypsy	9806516	13862232	12531343
DNA/CMC-EnSpm	9047899	10698196	12606096
DNA/PIF-Harbinger	8177234	19896850	16933879
DNA/Zisupton	4891532	6714946	9184815
LINE/Rex-Babar	4816584	10195957	6235101
DNA/TcMar-Tc1	4771247	15258710	17739029
DNA/hAT-Charlie	4756310	7004589	6329535
LINE/RTE-BovB	3939470	5659857	6310844
RC/Helitron	3748755	19063594	19602555
DNAother	3426507	5464115	7927807
DNA/hAT-hAT5	2841144	1793858	1982986
DNA/hAT-Tip100	2829624	7086360	7892658
LINE/L1	2801120	5374068	5682023
DNA/P	2617783	5976981	4396943
SINE/tRNA	1604790	664640	2105155
DNA/PiggyBac	1225233	1920485	2280096
LTR/Ngaro	1216311	6130303	4809281
DNA/hAT	1069249	5329141	2919797
DNA/Kolobok-T2	938092	2108632	1842979
LINE/Penelope	866319	1782660	2346268
SINE/MIR	852584	1872355	1623202
LINE/L1-Tx1	630207	837577	1890317
LINE/RTE-X	594662	1530897	1422033
DNA/MULE-MuDR	549752	816493	1471985
LINE/I	518023	2603459	2127835
DNA/hAT-Blackjack	434097	1568197	1373273
LTR/Copia	428758	1171845	325098
LTR/ERVK	409628	660812	227946
DNA/Crypton-A	351294	470479	829819
LINE/R2-Hero	342963	753831	2401920
SINE/5S-Deu-L2	292637	0	0
DNA/Sola-1	268121	119724	545172
LTR/Pao	239571	632786	824860
LTR/ERV1	212604	559042	572452
SINE/tRNA-L1	126252	975982	415751
DNA/Zator	117284	935887	726538
LTR/DIRS	113410	793958	1104142
SINE	113119	673268	1060045
LINE/Proto2	89028	236987	254412
SINE/tRNA-Core-RTE	69436	103577	261568
SINE/tRNA-Core	62568	181114	0
SINE/ID	46518	131996	37455
LINE/Dong-R4	30726	891659	368972
LINE/CR1	30723	0	0
SINE/U	13114	29901	183149
SINE/U-L1	13089	0	0
SINE/tRNA-Meta	7958	25728	110232
LINE/I-Jockey	6681	0	77056
SINE/5S	0	374706	0
LINE/R1	0	184981	20506
SINE/tRNA-V-L2	0	171830	0
LTR	0	165923	127053
LTR/ERVL-MaLR	0	159145	142367
LINE/CR1-Zenon	0	22714	0
SINE/tRNA-L2	0	16837	39730
SINE/Alu	0	0	458383
LINE	0	0	341384
LINE/R2	0	0	7927
