# Supplementary material for: A Complete Telomere‐To‐Telomere Assembly of Plectropomus leopardus and Phylogenomic Insights Into Perciformes
Source: Evol Appl. 2026 Jul 9;19(7):e70296. doi: 10.1111/eva.70296 (PMC13351114; doi:10.1111/eva.70296)
Supplement: Supplementary file 8 — Supplementary File 4. GO enrichment analysis of genes with splice‐site‐disrupting mutations. [file EVA-19-e70296-s002.xlsx]

## Sheet: Sheet1
Supplementary File 4: GO enrichment analysis of genes with splice-site-disrupting mutations
GO_ID	GO_Term	GO_Class	Pvalue	GeneID	GOlevl
GO:0005863	striated muscle myosin thick filament	CC	0.000303935	Ple571.t1,Ple4304.t1	4
GO:0002254	kinin cascade	BP	0.000603817	Ple4632.t1,Ple17628.t1	4
GO:0003909	DNA ligase activity	MF	0.00207144	Ple13831.t1,Ple25350.t1	4
GO:0016886	ligase activity, forming phosphoric ester bonds	MF	0.00350401	Ple13831.t1,Ple25350.t1	4
GO:0004704	NF-kappaB-inducing kinase activity	MF	0.00435095	Ple8487.t1,Ple14260.t1	4
GO:0035861	site of double-strand break	CC	0.00445547	Ple1161.t1,Ple6120.t1,Ple20188.t1	4
GO:0072378	blood coagulation, fibrin clot formation	BP	0.00526643	Ple4632.t1,Ple17628.t1,Ple23678.t1	4
GO:0098799	outer mitochondrial membrane protein complex	CC	0.0062971	Ple4333.t1,Ple11238.t1	4
GO:0035240	dopamine binding	MF	0.0062971	Ple10890.t1,Ple12411.t1	4
GO:0003149	membranous septum morphogenesis	BP	0.00856785	Ple14988.t1,Ple17775.t1	4
GO:0090326	positive regulation of locomotion involved in locomotory behavior	BP	0.0111495	Ple935.t1,Ple24417.t1	4
GO:0016817	hydrolase activity, acting on acid anhydrides	MF	0.0137665	Ple256.t1,Ple1351.t1,Ple3477.t1,Ple4333.t1,Ple4471.t1,Ple9115.t1,Ple13667.t1,Ple14579.t1,Ple14970.t1,Ple15665.t1,Ple16463.t1,Ple19676.t1,Ple20905.t1,Ple21846.t1,Ple22838.t1,Ple25217.t1	4
GO:0004536	deoxyribonuclease activity	MF	0.0141246	Ple1161.t1,Ple14934.t1,Ple23243.t1	4
GO:0007597	blood coagulation, intrinsic pathway	BP	0.0155759	Ple4632.t1,Ple17628.t1	4
GO:0016528	sarcoplasm	CC	0.016411	Ple6015.t1,Ple14953.t1,Ple17977.t1,Ple21138.t1	4
GO:0071212	subsynaptic reticulum	CC	0.0171927	Ple935.t1,Ple14260.t1	4
GO:0034059	response to anoxia	BP	0.0206288	Ple20816.t1,Ple25217.t1	4
GO:0006740	NADPH regeneration	BP	0.0206288	Ple17053.t1,Ple21880.t1	4
GO:1901338	catecholamine binding	MF	0.0224451	Ple10890.t1,Ple12411.t1	4
GO:0048534	hematopoietic or lymphoid organ development	BP	0.0259671	Ple1380.t1,Ple2999.t1,Ple4512.t1,Ple6882.t1,Ple7404.t1,Ple8487.t1,Ple10194.t1,Ple10920.t1,Ple11505.t1,Ple11620.t1,Ple11621.t1,Ple13823.t1,Ple15593.t1,Ple17775.t1,Ple20188.t1,Ple22769.t1,Ple22838.t1,Ple23243.t1,Ple25052.t1,Ple25350.t1	4
GO:0007562	eclosion	BP	0.0262669	Ple512.t1,Ple24021.t1	4
GO:0030195	negative regulation of blood coagulation	BP	0.027109	Ple4632.t1,Ple6733.t1,Ple17628.t1	4
GO:0051082	unfolded protein binding	MF	0.0279101	Ple7506.t1,Ple11505.t1,Ple16463.t1,Ple21920.t1	4
GO:0030141	secretory granule	CC	0.0281548	Ple256.t1,Ple581.t1,Ple4632.t1,Ple6015.t1,Ple6733.t1,Ple6882.t1,Ple7869.t1,Ple9115.t1,Ple10541.t1,Ple12414.t1,Ple12785.t1,Ple13823.t1,Ple16463.t1,Ple21920.t1,Ple22838.t1,Ple25217.t1	4
GO:1903036	positive regulation of response to wounding	BP	0.0288703	Ple6733.t1,Ple7869.t1,Ple12855.t1,Ple13281.t1,Ple17775.t1	4
GO:0050819	negative regulation of coagulation	BP	0.0293445	Ple4632.t1,Ple6733.t1,Ple17628.t1	4
GO:0016866	intramolecular transferase activity	MF	0.0303312	Ple19676.t1,Ple21880.t1	4
GO:0010927	cellular component assembly involved in morphogenesis	BP	0.0304384	Ple571.t1,Ple2857.t1,Ple4304.t1,Ple6015.t1,Ple6934.t1,Ple10920.t1,Ple11519.t1,Ple13281.t1	4
GO:0045610	regulation of hemocyte differentiation	BP	0.0304978	Ple13281.t1,Ple14260.t1,Ple22769.t1	4
GO:0002562	somatic diversification of immune receptors via germline recombination within a single locus	BP	0.0304978	Ple14988.t1,Ple23243.t1,Ple25350.t1	4
GO:0007131	reciprocal meiotic recombination	BP	0.0316747	Ple6882.t1,Ple13667.t1,Ple22642.t1	4
GO:0016461	unconventional myosin complex	CC	0.0324509	Ple256.t1,Ple14579.t1	4
GO:0010369	chromocenter	CC	0.0324509	Ple20188.t1,Ple24978.t1	4
GO:0005903	brush border	CC	0.03354	Ple6952.t1,Ple10541.t1,Ple12450.t1,Ple14579.t1,Ple17977.t1	4
GO:0048144	fibroblast proliferation	BP	0.0355391	Ple4632.t1,Ple13281.t1,Ple23678.t1,Ple25350.t1	4
GO:0032637	interleukin-8 production	BP	0.037911	Ple2999.t1,Ple7869.t1,Ple12414.t1	4
GO:0030684	preribosome	CC	0.0392281	Ple1440.t1,Ple14598.t1,Ple22625.t1	4
GO:1903707	negative regulation of hemopoiesis	BP	0.0394223	Ple2999.t1,Ple11505.t1,Ple11620.t1,Ple11621.t1,Ple22769.t1	4
GO:2000637	positive regulation of gene silencing by miRNA	BP	0.0414808	Ple13281.t1,Ple20018.t1	4
GO:0090325	regulation of locomotion involved in locomotory behavior	BP	0.0438695	Ple935.t1,Ple24417.t1	4
GO:1903035	negative regulation of response to wounding	BP	0.0442622	Ple4632.t1,Ple6733.t1,Ple11505.t1,Ple17628.t1	4
GO:0002250	adaptive immune response	BP	0.0455468	Ple4512.t1,Ple8487.t1,Ple10247.t1,Ple13823.t1,Ple14988.t1,Ple25350.t1	4
GO:0048138	germ-line cyst encapsulation	BP	0.0463082	Ple13281.t1,Ple22769.t1	4
GO:0000781	chromosome, telomeric region	CC	0.0476112	Ple6882.t1,Ple23243.t1,Ple25350.t1	4
GO:0061900	glial cell activation	BP	0.0487955	Ple2999.t1,Ple13281.t1	4
