# Supplementary material for: A Complete Telomere‐To‐Telomere Assembly of Plectropomus leopardus and Phylogenomic Insights Into Perciformes
Source: Evol Appl. 2026 Jul 9;19(7):e70296. doi: 10.1111/eva.70296 (PMC13351114; doi:10.1111/eva.70296)
Supplement: Supplementary file 9 — Supplementary File 5. GO enrichment analysis of with stop‐gain mutations. [file EVA-19-e70296-s007.xlsx]

## Sheet: Sheet1
Supplementary File 5: GO enrichment analysis of with stop-gain mutations
GO_ID	GO_Term	GO_Class	Pvalue	GeneID	GOlevl
GO:0098542	defense response to other organism	BP	8.66e-05	Ple10910.t1,Ple11580.t1,Ple14232.t1,Ple14567.t1,Ple14956.t1,Ple16776.t1,Ple17813.t1,Ple17910.t1,Ple17932.t1,Ple18019.t1,Ple18076.t1,Ple18870.t1,Ple195.t1,Ple20035.t1,Ple20660.t1,Ple21582.t1,Ple21808.t1,Ple22369.t1,Ple22579.t1,Ple2279.t1,Ple2292.t1,Ple2313.t1,Ple23940.t1,Ple24039.t1,Ple2460.t1,Ple24698.t1,Ple24985.t1,Ple3691.t1,Ple4482.t1,Ple7921.t1,Ple8211.t1,Ple9750.t1	4
GO:0032612	interleukin-1 production	BP	9.06e-05	Ple11580.t1,Ple17910.t1,Ple18019.t1,Ple18076.t1,Ple18903.t1,Ple23129.t1,Ple24039.t1,Ple3691.t1	4
GO:0032088	negative regulation of NF-kappaB transcription factor activity	BP	0.00011	Ple10910.t1,Ple14956.t1,Ple195.t1,Ple20406.t1,Ple20660.t1,Ple23129.t1,Ple2460.t1,Ple3691.t1	4
GO:0050715	positive regulation of cytokine secretion	BP	0.000135	Ple11580.t1,Ple18903.t1,Ple20660.t1,Ple22579.t1,Ple23129.t1,Ple24039.t1,Ple24985.t1,Ple3691.t1,Ple6153.t1	4
GO:1903901	negative regulation of viral life cycle	BP	0.000151	Ple10910.t1,Ple14567.t1,Ple14956.t1,Ple2279.t1,Ple2292.t1,Ple2313.t1,Ple2460.t1,Ple8211.t1	4
GO:0043207	response to external biotic stimulus	BP	0.000441	Ple10480.t1,Ple10910.t1,Ple1122.t1,Ple11580.t1,Ple12057.t1,Ple12861.t1,Ple14232.t1,Ple14567.t1,Ple1470.t1,Ple14956.t1,Ple16776.t1,Ple17813.t1,Ple17910.t1,Ple17932.t1,Ple18019.t1,Ple18076.t1,Ple18870.t1,Ple195.t1,Ple20035.t1,Ple20660.t1,Ple21582.t1,Ple21808.t1,Ple22369.t1,Ple22579.t1,Ple2279.t1,Ple2292.t1,Ple2313.t1,Ple23940.t1,Ple24039.t1,Ple2460.t1,Ple24698.t1,Ple24985.t1,Ple3691.t1,Ple4482.t1,P…	4
GO:0051701	interaction with host	BP	0.000578	Ple10910.t1,Ple140.t1,Ple14956.t1,Ple16718.t1,Ple22579.t1,Ple2279.t1,Ple2292.t1,Ple2313.t1,Ple24039.t1,Ple2460.t1,Ple8211.t1	4
GO:0050707	regulation of cytokine secretion	BP	0.000899	Ple11580.t1,Ple18903.t1,Ple20660.t1,Ple22579.t1,Ple23129.t1,Ple24039.t1,Ple24985.t1,Ple3691.t1,Ple6153.t1	4
GO:0043028	cysteine-type endopeptidase regulator activity involved in apoptotic process	MF	0.000989	Ple11580.t1,Ple22579.t1,Ple23129.t1,Ple278.t1,Ple3691.t1	4
GO:0061373	mammillary axonal complex development	BP	0.001057	Ple12861.t1,Ple69.t1	4
GO:0032620	interleukin-17 production	BP	0.001194	Ple17910.t1,Ple18019.t1,Ple18076.t1,Ple24039.t1	4
GO:0006952	defense response	BP	0.001881	Ple10910.t1,Ple11580.t1,Ple14232.t1,Ple14567.t1,Ple14956.t1,Ple16776.t1,Ple17813.t1,Ple17910.t1,Ple17932.t1,Ple18019.t1,Ple18076.t1,Ple18870.t1,Ple19107.t1,Ple195.t1,Ple20035.t1,Ple20660.t1,Ple21582.t1,Ple21808.t1,Ple22369.t1,Ple22420.t1,Ple22579.t1,Ple2279.t1,Ple2292.t1,Ple23129.t1,Ple2313.t1,Ple23940.t1,Ple24039.t1,Ple2460.t1,Ple24698.t1,Ple24985.t1,Ple25097.t1,Ple3691.t1,Ple4482.t1,Ple6153.t1,…	4
GO:0061134	peptidase regulator activity	MF	0.00197	Ple11580.t1,Ple12057.t1,Ple22165.t1,Ple22579.t1,Ple23129.t1,Ple24698.t1,Ple278.t1,Ple3691.t1	4
GO:0050663	cytokine secretion	BP	0.002094	Ple11580.t1,Ple18903.t1,Ple20660.t1,Ple22579.t1,Ple23129.t1,Ple24039.t1,Ple24985.t1,Ple3691.t1,Ple6153.t1	4
GO:0072558	NLRP1 inflammasome complex	CC	0.002597	Ple11580.t1,Ple3691.t1	4
GO:0140375	immune receptor activity	MF	0.002651	Ple17910.t1,Ple18019.t1,Ple18076.t1,Ple22420.t1,Ple278.t1,Ple6153.t1	4
GO:0001819	positive regulation of cytokine production	BP	0.002674	Ple11580.t1,Ple14567.t1,Ple18903.t1,Ple20660.t1,Ple22420.t1,Ple22579.t1,Ple23129.t1,Ple23940.t1,Ple24039.t1,Ple24698.t1,Ple24985.t1,Ple3691.t1,Ple6153.t1	4
GO:0045087	innate immune response	BP	0.00284	Ple10910.t1,Ple14567.t1,Ple14956.t1,Ple16776.t1,Ple17813.t1,Ple17932.t1,Ple18870.t1,Ple195.t1,Ple20035.t1,Ple20660.t1,Ple21582.t1,Ple22579.t1,Ple2279.t1,Ple2292.t1,Ple2313.t1,Ple23940.t1,Ple24039.t1,Ple2460.t1,Ple24985.t1,Ple3691.t1,Ple7921.t1,Ple8211.t1	4
GO:0009891	positive regulation of biosynthetic process	BP	0.002995	Ple12861.t1,Ple16776.t1,Ple17969.t1,Ple18835.t1,Ple18903.t1,Ple20284.t1,Ple20475.t1,Ple20660.t1,Ple21370.t1,Ple22369.t1,Ple23129.t1,Ple24039.t1,Ple24698.t1,Ple3201.t1,Ple512.t1,Ple8971.t1	4
GO:0048731	system development	BP	0.003372	Ple10480.t1,Ple10757.t1,Ple10890.t1,Ple10910.t1,Ple11220.t1,Ple12861.t1,Ple140.t1,Ple14567.t1,Ple14884.t1,Ple14956.t1,Ple15725.t1,Ple15798.t1,Ple15934.t1,Ple16157.t1,Ple16718.t1,Ple16726.t1,Ple17932.t1,Ple18124.t1,Ple18720.t1,Ple18835.t1,Ple18903.t1,Ple18950.t1,Ple19107.t1,Ple19423.t1,Ple195.t1,Ple20032.t1,Ple20035.t1,Ple20079.t1,Ple20168.t1,Ple20406.t1,Ple20475.t1,Ple20479.t1,Ple20660.t1,Ple2066…	4
GO:0032606	type I interferon production	BP	0.003455	Ple10910.t1,Ple14956.t1,Ple195.t1,Ple20660.t1,Ple24039.t1,Ple2460.t1,Ple3691.t1	4
GO:0021767	mammillary body development	BP	0.003604	Ple12861.t1,Ple69.t1	4
GO:0009617	response to bacterium	BP	0.004151	Ple10480.t1,Ple1122.t1,Ple11580.t1,Ple12057.t1,Ple14232.t1,Ple1470.t1,Ple16776.t1,Ple17910.t1,Ple17932.t1,Ple18019.t1,Ple18076.t1,Ple195.t1,Ple20035.t1,Ple20660.t1,Ple22579.t1,Ple24039.t1,Ple24698.t1,Ple3691.t1,Ple4482.t1,Ple5921.t1	4
GO:0050792	regulation of viral process	BP	0.004311	Ple10910.t1,Ple14567.t1,Ple14956.t1,Ple22369.t1,Ple2279.t1,Ple2292.t1,Ple2313.t1,Ple2460.t1,Ple8211.t1	4
GO:0008385	IkappaB kinase complex	CC	0.004763	Ple20660.t1,Ple3691.t1	4
GO:0007281	germ cell development	BP	0.005171	Ple18720.t1,Ple3157.t1,Ple3201.t1,Ple3809.t1,Ple5839.t1,Ple9176.t1	4
GO:0009888	tissue development	BP	0.005598	Ple12861.t1,Ple140.t1,Ple15725.t1,Ple16157.t1,Ple16882.t1,Ple17932.t1,Ple18720.t1,Ple18835.t1,Ple18903.t1,Ple19423.t1,Ple20032.t1,Ple20079.t1,Ple20660.t1,Ple21370.t1,Ple23725.t1,Ple24698.t1,Ple278.t1,Ple2803.t1,Ple3201.t1,Ple322.t1,Ple3535.t1,Ple3809.t1,Ple4613.t1,Ple512.t1,Ple5535.t1,Ple69.t1,Ple8971.t1,Ple9176.t1,Ple9336.t1	4
GO:0035295	tube development	BP	0.005621	Ple12861.t1,Ple14884.t1,Ple17932.t1,Ple18720.t1,Ple20475.t1,Ple21370.t1,Ple23725.t1,Ple24698.t1,Ple278.t1,Ple3201.t1,Ple322.t1,Ple3535.t1,Ple4471.t1,Ple5535.t1,Ple69.t1,Ple9176.t1	4
GO:0051173	positive regulation of nitrogen compound metabolic process	BP	0.005766	Ple11580.t1,Ple12861.t1,Ple13363.t1,Ple140.t1,Ple15934.t1,Ple1597.t1,Ple16726.t1,Ple16776.t1,Ple17932.t1,Ple17969.t1,Ple18720.t1,Ple18835.t1,Ple18903.t1,Ple1897.t1,Ple20284.t1,Ple20660.t1,Ple21370.t1,Ple2141.t1,Ple21575.t1,Ple21582.t1,Ple22369.t1,Ple22420.t1,Ple23129.t1,Ple24039.t1,Ple24698.t1,Ple278.t1,Ple3173.t1,Ple3201.t1,Ple3691.t1,Ple512.t1,Ple5228.t1,Ple8971.t1	4
GO:0019867	outer membrane	CC	0.006758	Ple14567.t1,Ple14884.t1,Ple15738.t1,Ple18624.t1,Ple18720.t1,Ple20479.t1,Ple21808.t1,Ple5921.t1	4
GO:0048729	tissue morphogenesis	BP	0.007689	Ple12861.t1,Ple18835.t1,Ple19423.t1,Ple20660.t1,Ple21370.t1,Ple278.t1,Ple3201.t1,Ple322.t1,Ple3535.t1,Ple5535.t1,Ple9176.t1	4
GO:0009887	animal organ morphogenesis	BP	0.007882	Ple15725.t1,Ple16157.t1,Ple18720.t1,Ple18835.t1,Ple19423.t1,Ple20032.t1,Ple20660.t1,Ple21370.t1,Ple23725.t1,Ple24698.t1,Ple278.t1,Ple322.t1,Ple3535.t1,Ple5535.t1,Ple6951.t1,Ple8971.t1,Ple9176.t1,Ple9336.t1	4
GO:0009790	embryo development	BP	0.0098	Ple12539.t1,Ple12861.t1,Ple18720.t1,Ple18835.t1,Ple20032.t1,Ple20035.t1,Ple20475.t1,Ple20479.t1,Ple20660.t1,Ple21370.t1,Ple3201.t1,Ple3535.t1,Ple5277.t1,Ple5535.t1,Ple69.t1,Ple7970.t1,Ple9176.t1,Ple9336.t1,Ple9750.t1	4
GO:0001817	regulation of cytokine production	BP	0.009903	Ple10910.t1,Ple11580.t1,Ple14567.t1,Ple14956.t1,Ple18903.t1,Ple195.t1,Ple20660.t1,Ple22420.t1,Ple22579.t1,Ple23129.t1,Ple23940.t1,Ple24039.t1,Ple2460.t1,Ple24698.t1,Ple24985.t1,Ple3691.t1,Ple6153.t1	4
GO:0045505	dynein intermediate chain binding	MF	0.01015	Ple10910.t1,Ple14956.t1,Ple24589.t1,Ple2460.t1	4
GO:0032621	interleukin-18 production	BP	0.010836	Ple23129.t1,Ple24039.t1	4
GO:0070265	necrotic cell death	BP	0.012126	Ple10757.t1,Ple11580.t1,Ple18720.t1,Ple195.t1,Ple20479.t1	4
GO:1903047	mitotic cell cycle process	BP	0.012375	Ple12539.t1,Ple16934.t1,Ple20479.t1,Ple23725.t1,Ple5228.t1,Ple6047.t1	4
GO:0051607	defense response to virus	BP	0.012574	Ple14567.t1,Ple20660.t1,Ple21808.t1,Ple22369.t1,Ple3691.t1,Ple4482.t1,Ple9750.t1	4
GO:0002367	cytokine production involved in immune response	BP	0.012609	Ple14567.t1,Ple17910.t1,Ple18019.t1,Ple18076.t1,Ple24039.t1	4
GO:0034220	ion transmembrane transport	BP	0.013699	Ple10890.t1,Ple12103.t1,Ple16718.t1,Ple17177.t1,Ple17813.t1,Ple18720.t1,Ple19957.t1,Ple25247.t1,Ple5535.t1	4
GO:0010604	positive regulation of macromolecule metabolic process	BP	0.014307	Ple10480.t1,Ple11580.t1,Ple12861.t1,Ple13363.t1,Ple140.t1,Ple14567.t1,Ple14884.t1,Ple15934.t1,Ple1597.t1,Ple16726.t1,Ple16776.t1,Ple17932.t1,Ple17969.t1,Ple18720.t1,Ple18835.t1,Ple18903.t1,Ple1897.t1,Ple20660.t1,Ple21370.t1,Ple2141.t1,Ple21575.t1,Ple21582.t1,Ple22369.t1,Ple22420.t1,Ple22579.t1,Ple23129.t1,Ple23940.t1,Ple24039.t1,Ple24698.t1,Ple24985.t1,Ple278.t1,Ple3173.t1,Ple3201.t1,Ple3691.t1,P…	4
GO:0072033	renal vesicle formation	BP	0.01468	Ple21370.t1,Ple322.t1	4
GO:0005794	Golgi apparatus	CC	0.014774	Ple10480.t1,Ple10910.t1,Ple11362.t1,Ple140.t1,Ple14232.t1,Ple1493.t1,Ple14956.t1,Ple1614.t1,Ple16157.t1,Ple16621.t1,Ple16776.t1,Ple1756.t1,Ple17813.t1,Ple18950.t1,Ple20479.t1,Ple21798.t1,Ple22579.t1,Ple23432.t1,Ple23940.t1,Ple24039.t1,Ple2460.t1,Ple25015.t1,Ple3201.t1,Ple328.t1,Ple3610.t1,Ple3809.t1,Ple3908.t1,Ple5535.t1,Ple7411.t1,Ple7921.t1,Ple8419.t1,Ple9124.t1,Ple9539.t1	4
GO:0031349	positive regulation of defense response	BP	0.014896	Ple14567.t1,Ple17932.t1,Ple195.t1,Ple20660.t1,Ple21582.t1,Ple22420.t1,Ple23129.t1,Ple24039.t1,Ple24698.t1,Ple3691.t1,Ple7921.t1	4
GO:0016460	myosin II complex	CC	0.016369	Ple19423.t1,Ple4304.t1,Ple8622.t1	4
GO:0044249	cellular biosynthetic process	BP	0.016579	Ple10890.t1,Ple10910.t1,Ple11220.t1,Ple12045.t1,Ple12861.t1,Ple13301.t1,Ple13363.t1,Ple13668.t1,Ple140.t1,Ple14541.t1,Ple14956.t1,Ple15738.t1,Ple1597.t1,Ple16062.t1,Ple16726.t1,Ple16776.t1,Ple1756.t1,Ple17969.t1,Ple18541.t1,Ple18835.t1,Ple18903.t1,Ple1897.t1,Ple195.t1,Ple20032.t1,Ple20079.t1,Ple20252.t1,Ple20284.t1,Ple20406.t1,Ple20475.t1,Ple20660.t1,Ple20884.t1,Ple21370.t1,Ple22369.t1,Ple23129.t…	4
GO:0004497	monooxygenase activity	MF	0.016729	Ple12045.t1,Ple13301.t1,Ple23800.t1,Ple25097.t1	4
GO:0032637	interleukin-8 production	BP	0.016729	Ple24039.t1,Ple24698.t1,Ple24985.t1,Ple3691.t1	4
GO:0002165	instar larval or pupal development	BP	0.017327	Ple3201.t1,Ple5535.t1,Ple9176.t1	4
GO:1901576	organic substance biosynthetic process	BP	0.018061	Ple10890.t1,Ple10910.t1,Ple11220.t1,Ple12045.t1,Ple12861.t1,Ple13301.t1,Ple13363.t1,Ple13668.t1,Ple140.t1,Ple14541.t1,Ple14956.t1,Ple15738.t1,Ple15798.t1,Ple1597.t1,Ple16062.t1,Ple16726.t1,Ple16776.t1,Ple1756.t1,Ple17969.t1,Ple18541.t1,Ple18835.t1,Ple18903.t1,Ple1897.t1,Ple195.t1,Ple20032.t1,Ple20079.t1,Ple20252.t1,Ple20284.t1,Ple20406.t1,Ple20475.t1,Ple20660.t1,Ple20884.t1,Ple21370.t1,Ple22369.t…	4
GO:0048736	appendage development	BP	0.020314	Ple18720.t1,Ple5535.t1,Ple9176.t1	4
GO:0045202	synapse	CC	0.020351	Ple10757.t1,Ple18950.t1,Ple20079.t1,Ple20479.t1,Ple20884.t1,Ple25247.t1,Ple5061.t1,Ple7921.t1,Ple9124.t1	4
GO:0007276	gamete generation	BP	0.020485	Ple12861.t1,Ple1597.t1,Ple16934.t1,Ple18720.t1,Ple21370.t1,Ple23129.t1,Ple278.t1,Ple3157.t1,Ple3201.t1,Ple3224.t1,Ple3809.t1,Ple512.t1,Ple5839.t1,Ple9176.t1	4
GO:0009889	regulation of biosynthetic process	BP	0.021166	Ple10910.t1,Ple12861.t1,Ple13363.t1,Ple13668.t1,Ple140.t1,Ple14956.t1,Ple1597.t1,Ple16062.t1,Ple16726.t1,Ple16776.t1,Ple1756.t1,Ple17969.t1,Ple18835.t1,Ple18903.t1,Ple195.t1,Ple20032.t1,Ple20079.t1,Ple20284.t1,Ple20406.t1,Ple20475.t1,Ple20660.t1,Ple21370.t1,Ple22369.t1,Ple23129.t1,Ple23725.t1,Ple23728.t1,Ple23956.t1,Ple24039.t1,Ple2460.t1,Ple24698.t1,Ple3201.t1,Ple324.t1,Ple3691.t1,Ple4613.t1,Ple…	4
GO:0009890	negative regulation of biosynthetic process	BP	0.02193	Ple12861.t1,Ple13363.t1,Ple16726.t1,Ple17969.t1,Ple20032.t1,Ple20079.t1,Ple21370.t1,Ple23129.t1,Ple23725.t1,Ple23956.t1,Ple512.t1,Ple8419.t1,Ple8971.t1,Ple9539.t1,Ple9750.t1	4
GO:0019838	growth factor binding	MF	0.022224	Ple140.t1,Ple16157.t1,Ple17932.t1,Ple18903.t1,Ple22420.t1,Ple6162.t1	4
GO:0045504	dynein heavy chain binding	MF	0.022394	Ple10910.t1,Ple14956.t1,Ple2460.t1	4
GO:0035239	tube morphogenesis	BP	0.024529	Ple12861.t1,Ple14884.t1,Ple18720.t1,Ple20475.t1,Ple21370.t1,Ple24698.t1,Ple278.t1,Ple3201.t1,Ple322.t1,Ple3535.t1,Ple4471.t1,Ple5535.t1,Ple9176.t1	4
GO:0016043	cellular component organization	BP	0.024653	Ple10480.t1,Ple10757.t1,Ple10910.t1,Ple11362.t1,Ple11580.t1,Ple12486.t1,Ple12861.t1,Ple140.t1,Ple14416.t1,Ple1470.t1,Ple14884.t1,Ple1493.t1,Ple14956.t1,Ple15725.t1,Ple15934.t1,Ple1597.t1,Ple1614.t1,Ple16718.t1,Ple16726.t1,Ple16776.t1,Ple16882.t1,Ple16934.t1,Ple17932.t1,Ple17969.t1,Ple18124.t1,Ple18720.t1,Ple18903.t1,Ple18950.t1,Ple1897.t1,Ple19107.t1,Ple195.t1,Ple20079.t1,Ple20168.t1,Ple20284.t1,…	4
GO:0016798	hydrolase activity, acting on glycosyl bonds	MF	0.025162	Ple1122.t1,Ple19830.t1,Ple3319.t1,Ple3451.t1,Ple6951.t1	4
GO:0003676	nucleic acid binding	MF	0.025363	Ple10252.t1,Ple12861.t1,Ple16062.t1,Ple17969.t1,Ple18835.t1,Ple18903.t1,Ple1897.t1,Ple21370.t1,Ple2142.t1,Ple22137.t1,Ple22369.t1,Ple23400.t1,Ple23725.t1,Ple23728.t1,Ple23956.t1,Ple24802.t1,Ple2953.t1,Ple512.t1,Ple6016.t1,Ple69.t1,Ple8971.t1,Ple9750.t1	4
GO:0045165	cell fate commitment	BP	0.025889	Ple140.t1,Ple18835.t1,Ple195.t1,Ple21370.t1	4
GO:0031072	heat shock protein binding	MF	0.02599	Ple12804.t1,Ple18720.t1,Ple21632.t1,Ple3201.t1,Ple512.t1,Ple9340.t1	4
GO:0007552	metamorphosis	BP	0.026854	Ple3201.t1,Ple5535.t1,Ple9176.t1	4
GO:0030154	cell differentiation	BP	0.028404	Ple10480.t1,Ple10757.t1,Ple10910.t1,Ple12861.t1,Ple140.t1,Ple14416.t1,Ple14567.t1,Ple14956.t1,Ple15725.t1,Ple15934.t1,Ple16157.t1,Ple16726.t1,Ple16882.t1,Ple17932.t1,Ple18124.t1,Ple18720.t1,Ple18835.t1,Ple18903.t1,Ple18950.t1,Ple195.t1,Ple20079.t1,Ple20168.t1,Ple20406.t1,Ple20475.t1,Ple20479.t1,Ple20660.t1,Ple20665.t1,Ple20884.t1,Ple21370.t1,Ple2141.t1,Ple21582.t1,Ple21632.t1,Ple22369.t1,Ple22420…	4
GO:0035107	appendage morphogenesis	BP	0.028518	Ple18720.t1,Ple5535.t1,Ple9176.t1	4
GO:0003002	regionalization	BP	0.028899	Ple12861.t1,Ple18835.t1,Ple20032.t1,Ple20660.t1,Ple3157.t1,Ple5535.t1,Ple69.t1	4
GO:0033643	host cell part	CC	0.02908	Ple10480.t1,Ple14232.t1	4
GO:0043657	host cell	CC	0.02908	Ple10480.t1,Ple14232.t1	4
GO:0007166	cell surface receptor signaling pathway	BP	0.029432	Ple10480.t1,Ple10910.t1,Ple12861.t1,Ple13363.t1,Ple140.t1,Ple14232.t1,Ple14567.t1,Ple14884.t1,Ple14956.t1,Ple16157.t1,Ple16776.t1,Ple18720.t1,Ple19107.t1,Ple195.t1,Ple20032.t1,Ple20079.t1,Ple20660.t1,Ple2141.t1,Ple22420.t1,Ple23129.t1,Ple23940.t1,Ple24039.t1,Ple2460.t1,Ple24698.t1,Ple24889.t1,Ple3201.t1,Ple3360.t1,Ple3691.t1,Ple4471.t1,Ple4613.t1,Ple512.t1,Ple6153.t1,Ple6162.t1	4
GO:0099177	regulation of trans-synaptic signaling	BP	0.030742	Ple118.t1,Ple20479.t1,Ple20884.t1	4
GO:0002221	pattern recognition receptor signaling pathway	BP	0.03164	Ple14567.t1,Ple17932.t1,Ple195.t1,Ple20660.t1,Ple21582.t1,Ple24039.t1	4
GO:0042175	nuclear outer membrane-endoplasmic reticulum membrane network	CC	0.032064	Ple118.t1,Ple13301.t1,Ple14232.t1,Ple14567.t1,Ple15738.t1,Ple15798.t1,Ple1756.t1,Ple18624.t1,Ple18720.t1,Ple20406.t1,Ple20479.t1,Ple23432.t1,Ple23940.t1,Ple24747.t1,Ple25097.t1,Ple3319.t1,Ple3360.t1,Ple5921.t1,Ple7921.t1,Ple8682.t1	4
GO:0007018	microtubule-based movement	BP	0.033904	Ple10910.t1,Ple14956.t1,Ple16934.t1,Ple20168.t1,Ple24534.t1,Ple24589.t1,Ple2460.t1,Ple3157.t1,Ple322.t1,Ple3535.t1,Ple7921.t1	4
GO:0051047	positive regulation of secretion	BP	0.033956	Ple11580.t1,Ple12486.t1,Ple17813.t1,Ple18903.t1,Ple20479.t1,Ple20660.t1,Ple22579.t1,Ple23129.t1,Ple24039.t1,Ple24985.t1,Ple25097.t1,Ple3691.t1,Ple6153.t1,Ple638.t1,Ple7921.t1	4
GO:0048513	animal organ development	BP	0.034715	Ple10890.t1,Ple10910.t1,Ple11220.t1,Ple12861.t1,Ple140.t1,Ple14567.t1,Ple14956.t1,Ple15725.t1,Ple15798.t1,Ple15934.t1,Ple16157.t1,Ple16718.t1,Ple16726.t1,Ple17932.t1,Ple18720.t1,Ple18835.t1,Ple18903.t1,Ple19423.t1,Ple195.t1,Ple20032.t1,Ple20035.t1,Ple20079.t1,Ple20168.t1,Ple20475.t1,Ple20660.t1,Ple20884.t1,Ple21370.t1,Ple2141.t1,Ple21582.t1,Ple21632.t1,Ple22579.t1,Ple22932.t1,Ple23725.t1,Ple24039…	4
GO:0072349	modified amino acid transmembrane transporter activity	MF	0.037722	Ple16718.t1,Ple19957.t1	4
GO:0031323	regulation of cellular metabolic process	BP	0.041153	Ple10480.t1,Ple10890.t1,Ple10910.t1,Ple11580.t1,Ple12057.t1,Ple12804.t1,Ple12861.t1,Ple13363.t1,Ple13668.t1,Ple13735.t1,Ple13977.t1,Ple140.t1,Ple14232.t1,Ple14590.t1,Ple14884.t1,Ple14956.t1,Ple15934.t1,Ple1597.t1,Ple16062.t1,Ple16157.t1,Ple16726.t1,Ple16776.t1,Ple1756.t1,Ple17932.t1,Ple17969.t1,Ple18720.t1,Ple18835.t1,Ple18903.t1,Ple1897.t1,Ple195.t1,Ple20032.t1,Ple20079.t1,Ple20284.t1,Ple20406.t…	4
GO:0030247	polysaccharide binding	MF	0.043959	Ple17932.t1,Ple19830.t1	4
GO:0006805	xenobiotic metabolic process	BP	0.044356	Ple10086.t1,Ple15798.t1,Ple2214.t1,Ple5921.t1	4
GO:0034754	cellular hormone metabolic process	BP	0.046003	Ple10086.t1,Ple15798.t1,Ple18624.t1,Ple21798.t1,Ple5921.t1	4
GO:0021794	thalamus development	BP	0.04721	Ple21632.t1,Ple69.t1	4
GO:0009886	post-embryonic animal morphogenesis	BP	0.04831	Ple18720.t1,Ple3201.t1,Ple5535.t1,Ple9176.t1	4
GO:0050776	regulation of immune response	BP	0.048539	Ple10480.t1,Ple13363.t1,Ple14416.t1,Ple14567.t1,Ple17932.t1,Ple18720.t1,Ple19107.t1,Ple195.t1,Ple20660.t1,Ple21582.t1,Ple22165.t1,Ple22420.t1,Ple22579.t1,Ple23940.t1,Ple24039.t1,Ple278.t1,Ple2803.t1,Ple3691.t1,Ple7921.t1	4
GO:0097485	neuron projection guidance	BP	0.049361	Ple12861.t1,Ple18124.t1,Ple18950.t1,Ple322.t1	4
GO:0048468	cell development	BP	0.049578	Ple10480.t1,Ple10757.t1,Ple10910.t1,Ple12861.t1,Ple140.t1,Ple14416.t1,Ple14956.t1,Ple15725.t1,Ple15934.t1,Ple16882.t1,Ple17932.t1,Ple18124.t1,Ple18720.t1,Ple18835.t1,Ple18950.t1,Ple20406.t1,Ple20475.t1,Ple20479.t1,Ple20665.t1,Ple20884.t1,Ple21370.t1,Ple2141.t1,Ple21632.t1,Ple22420.t1,Ple23725.t1,Ple24039.t1,Ple2460.t1,Ple24889.t1,Ple3157.t1,Ple3201.t1,Ple322.t1,Ple3809.t1,Ple4304.t1,Ple512.t1,Ple…	4
GO:0032880	regulation of protein localization	BP	0.049891	Ple10480.t1,Ple10757.t1,Ple11580.t1,Ple14567.t1,Ple14884.t1,Ple17813.t1,Ple17969.t1,Ple18903.t1,Ple195.t1,Ple20406.t1,Ple20479.t1,Ple20660.t1,Ple21582.t1,Ple21808.t1,Ple22579.t1,Ple23129.t1,Ple24039.t1,Ple24985.t1,Ple3360.t1,Ple3610.t1,Ple3691.t1,Ple3809.t1,Ple512.t1,Ple6153.t1,Ple6156.t1,Ple619.t1,Ple7921.t1	4
